# Supplementary material for: Taxonomic study on two Chinese species of the genus Cerynia (Hemiptera, Fulgoromorpha, Flatidae)
Source: Zookeys. 2014 Aug 6;(431):51–9. doi: 10.3897/zookeys.431.6987 (PMC4141173; doi:10.3897/zookeys.431.6987)
Supplement: XML Treatment for Cerynia lineola [file zookeys.431.6987-treatment1.xml]

<!DOCTYPE tp:taxon-treatment
  PUBLIC "-//TaxonX//DTD Taxonomic Treatment Publishing DTD v0 20100105//EN" "tax-treatment-NSO.dtd">
<tp:taxon-treatment xmlns:tp="http://www.plazi.org/taxpub"><tp:treatment-meta><kwd-group><label>Taxon classification</label><kwd><named-content content-type="kingdom">Animalia</named-content></kwd><kwd><named-content content-type="order">Hemiptera</named-content></kwd><kwd><named-content content-type="family">Flatidae</named-content></kwd></kwd-group><mixed-citation publication-type="journal"><person-group><name><surname>Yang</surname><given-names>Weicheng</given-names></name><name><surname>Chen</surname><given-names>Xiangsheng</given-names></name></person-group><article-title>Taxonomic study on two Chinese species of the genus <italic>Cerynia</italic> (Hemiptera, Fulgoromorpha, Flatidae)</article-title><source>Zookeys</source><day>6</day><month>8</month><year>2014</year><volume>2014</volume><issue>431</issue><fpage>51</fpage><lpage>59</lpage><pub-id pub-id-type="doi">10.3897/zookeys.431.6987</pub-id></mixed-citation></tp:treatment-meta><tp:nomenclature><tp:taxon-name>
                        <tp:taxon-name-part taxon-name-part-type="genus">Cerynia</tp:taxon-name-part>
                        <tp:taxon-name-part taxon-name-part-type="species">lineola</tp:taxon-name-part>
                    </tp:taxon-name><tp:taxon-authority>Melichar, 1901</tp:taxon-authority><xref ref-type="fig" rid="F1">Figs 1–6</xref><tp:nomenclature-citation-list><tp:nomenclature-citation><tp:taxon-name>Cerynia lineola</tp:taxon-name><comment> Melichar, 1901: 221; <xref ref-type="bibr" rid="B2">Chou et al. 1985</xref>: 89; <xref ref-type="bibr" rid="B14">Wang and Peng 2007</xref>: 934.</comment></tp:nomenclature-citation></tp:nomenclature-citation-list></tp:nomenclature><tp:treatment-sec sec-type="Material examined"><title>Material examined.</title><p><bold>CHINA:</bold> 1♂1♀, Hainan Prov., Jianfengling, 5 May 2013, coll. Jichun Xing and Jiankun Long.</p></tp:treatment-sec><tp:treatment-sec sec-type="Description"><title>Description.</title><p>Male body length 21.5mm. Female body length 24mm.</p><p>Head light brown, clypeus slightly dark, antenna dark brown, eyes reddish brown. Pronotum light brown, lateral areas with a big brown marking. Mesonotum slight yellow to yellow, middle area with two small dark brown markings near anterior margin, lateral area with three big dark brown spots. Tegula dark brown. Forewings pink, veins <!--PageBreak-->yellow, with a transverse black stripe from apex of clavus to vein M, hindwings white. Legs black, hind tarsus dark brown.</p><p>Head including eyes slightly narrower than pronotum. Vertex depressed, nearly rectangle, with ratio of width at widest part to length in midlle line 8.4, median carina obsolete, anterior and posterior margins carinate; lateral margin together lateral margin of frons distinctly foliate. Ratio length of frons in middle line to width at widest part 1.3; base margin of frons broadly convex, apical margin nearly straight, lateral margin sinuate and distinctly foliate; disk of frons without middle carina. Clypeus subtriangular, with disk elevated in the middle, ratio length of frons in middle line to length of clypeus 1.5; face depressed at frontoclypeal suture. Pronotum with anterior margin broadly convex, middle carina obsolete, middle area of disk broad and explanate, lateral area gradually narrowing anteriorly and lateral margin nearly straight. Mesonotum with lateral carinae roundly curved, with ratio of length in middle line to length of pronotum and vertex combined 3.0. Veination of forewing complex, with dense crossveins, ratio length to width 1.8, ratio width to width of coStål cell 1.8, anterior margin slightly convex, apical margin broadly round, vein Sc with many branches, of which reaching anterior margin, R+M+Cu forking at base, apical cells distinctly long, clavus terminating at apical 2/5 of forewing. Surface of forewings with sparse granules, area of clavus much denser. Hind tibiae with two lateral spines and seven apical spines.</p><!--PageBreak--><p><bold><italic>Male genitalia</italic>.</bold> Pygofer with dorsal margin distinctly shorter than ventral margin in lateral view. Anal segment, about 90° bent down at basal 1/3, apical margin round in lateral view. Genital style slightly subrectangular with a short process at dorsal apex, ventral margin sinuate. Aedeagus in dorsal view symmetrical; phallobase tubular at base in lateral view, dorsolateral lobe slender, ventral lobe short; theca bearing one process at subapex on each side, apex each side with two processes, one of them longer than phallus.</p></tp:treatment-sec><tp:treatment-sec sec-type="Distribution"><title>Distribution.</title><p>China (Hainan, Yunnan); Japan; Vietnam.</p></tp:treatment-sec><tp:treatment-sec sec-type="Remarks"><title>Remarks.</title><p>This species differs from other species by the apex of theca with a pair of long and short processes in dorsal view, and each side also with a process at subapex.</p></tp:treatment-sec><tp:treatment-sec sec-type="Note"><title>Note.</title><p>The male genitalia of this species is described and illustrated for the first time.</p><fig id="F1" position="float" orientation="portrait"><label>Figures 1–6.</label><caption><p><italic><tp:taxon-name>Cerynia lineola</tp:taxon-name></italic> Melichar, 1901. <bold>1</bold> Adult habitus, lateral view <bold>2</bold> Head and thorax, dorsal view <bold>3</bold> Face <bold>4</bold> Pygofer, anal segment and genital style, lateral view <bold>5</bold> Aedeagus, lateral view <bold>6</bold> Aedeagus, dorsal view.</p></caption><graphic xmlns:xlink="http://www.w3.org/1999/xlink" xlink:href="zookeys-431-051-g001.jpg" position="float" orientation="portrait" xlink:type="simple"/></fig></tp:treatment-sec><ref-list><ref id="B2"><mixed-citation xmlns:xlink="http://www.w3.org/1999/xlink" xlink:type="simple"><person-group><name name-style="western"><surname>Chou</surname><given-names>I</given-names></name><name name-style="western"><surname>Lu</surname><given-names>JS</given-names></name><name name-style="western"><surname>Huang</surname><given-names>J</given-names></name><name name-style="western"><surname>Wang</surname><given-names>SZ</given-names></name></person-group> (<year>1985</year>) <source>Economic insect fauna of China. Fasc. 36. Homoptera: Fulgoroidea.</source><publisher-name>Science Press</publisher-name>, <publisher-loc>Beijing, China</publisher-loc>, <size units="page">152 pp</size>. [In Chinese with English summary]</mixed-citation></ref><ref id="B14"><mixed-citation xmlns:xlink="http://www.w3.org/1999/xlink" xlink:type="simple"><person-group><name name-style="western"><surname>Wang</surname><given-names>YL</given-names></name><name name-style="western"><surname>Peng</surname><given-names>LF</given-names></name></person-group> (<year>2007</year>) <article-title>A taxonomic study on the genus <italic>Cerynia</italic> Stål from China (Hemiptera, Flatidae).</article-title><source>Acta Zootaxonomica Sinica</source><volume>32</volume>(<issue>4</issue>): <fpage>933</fpage>–<lpage>936</lpage>.</mixed-citation></ref></ref-list></tp:taxon-treatment>
