# Supplementary material for: Taxonomic study on two Chinese species of the genus Cerynia (Hemiptera, Fulgoromorpha, Flatidae)
Source: Zookeys. 2014 Aug 6;(431):51–9. doi: 10.3897/zookeys.431.6987 (PMC4141173; doi:10.3897/zookeys.431.6987)
Supplement: XML Treatment for Cerynia maria [file zookeys.431.6987-treatment2.xml]

<!DOCTYPE tp:taxon-treatment
  PUBLIC "-//TaxonX//DTD Taxonomic Treatment Publishing DTD v0 20100105//EN" "tax-treatment-NSO.dtd">
<tp:taxon-treatment xmlns:tp="http://www.plazi.org/taxpub"><tp:treatment-meta><kwd-group><label>Taxon classification</label><kwd><named-content content-type="kingdom">Animalia</named-content></kwd><kwd><named-content content-type="order">Hemiptera</named-content></kwd><kwd><named-content content-type="family">Flatidae</named-content></kwd></kwd-group><mixed-citation publication-type="journal"><person-group><name><surname>Yang</surname><given-names>Weicheng</given-names></name><name><surname>Chen</surname><given-names>Xiangsheng</given-names></name></person-group><article-title>Taxonomic study on two Chinese species of the genus <italic>Cerynia</italic> (Hemiptera, Fulgoromorpha, Flatidae)</article-title><source>Zookeys</source><day>6</day><month>8</month><year>2014</year><volume>2014</volume><issue>431</issue><fpage>51</fpage><lpage>59</lpage><pub-id pub-id-type="doi">10.3897/zookeys.431.6987</pub-id></mixed-citation></tp:treatment-meta><tp:nomenclature><tp:taxon-name>
                        <tp:taxon-name-part taxon-name-part-type="genus">Cerynia</tp:taxon-name-part>
                        <tp:taxon-name-part taxon-name-part-type="species">maria</tp:taxon-name-part>
                    </tp:taxon-name><tp:taxon-authority>(White, 1846)</tp:taxon-authority><xref ref-type="fig" rid="F2">Figs 7</xref><xref ref-type="fig" rid="F3">–</xref><xref ref-type="fig" rid="F4">9</xref><tp:nomenclature-citation-list><tp:nomenclature-citation><tp:taxon-name>Poeciloptera maria</tp:taxon-name><comment> White, 1846: 25.</comment></tp:nomenclature-citation><tp:nomenclature-citation><tp:taxon-name>Flata maria</tp:taxon-name><comment> Walker, 1851: 436.</comment></tp:nomenclature-citation><tp:nomenclature-citation><tp:taxon-name>Cerynia maria</tp:taxon-name><comment> Distant, 1879: 38; <xref ref-type="bibr" rid="B2">Chou et al. 1985</xref>: 88; Wang and Peng, 2007: 934.</comment></tp:nomenclature-citation><tp:nomenclature-citation><tp:taxon-name>Cerynia maria</tp:taxon-name><comment> var <italic>completa</italic> Medler, 1996: 20.</comment></tp:nomenclature-citation><tp:nomenclature-citation><tp:taxon-name>Cerynia nigropustulata</tp:taxon-name><comment> Medler, 1999: 20.</comment></tp:nomenclature-citation></tp:nomenclature-citation-list></tp:nomenclature><tp:treatment-sec sec-type="Description"><title>Description.</title><p>Body length (incl. forewing):</p><p>A form: male: 15.2–16.5 mm(n=23); female: 17.0–18.5mm (n=10)</p><p>B form: male: 15.0–16.2 mm(n=7); female: 16.2–18.0mm. (n=8)</p><p>C form: male: 14.8–15.8 mm(n=3); female: 16.0–17.8mm. (n=12)</p><p>D form: male: 15.1 mm(n=1); female: 17.5mm. (n=1)</p><p>Head and thorax colour pattern yellow-brown, with variable black to dark brown markings on mesonotum (<xref ref-type="fig" rid="F2">Fig. 7</xref>).</p><p>Head including eyes slightly narrower than pronotum. Vertex depressed, nearly rectangle, median carina obsolete, anterior and posterior margins carinate; lateral margin together lateral margin of frons distinctly foliate. Base margin of frons broadly convex, apical margin nearly straight, lateral margin sinuate and distinctly foliate; disk of frons without middle carina. Clypeus subtriangular, with disk elevated in the middle, face distingctly depressed at frontoclypeal suture. Antenna with scape as long as pedicel. Pronotum with anterior margin broadly convex, middle carina obsolete, middle area of disk broad and explanate, lateral area gradually narrowing anteriorly and lateral margin nearly straight. Mesonotum with lateral carinae roundly curved. Veination of forewing complex, with dense crossveins, anterior margin slightly convex, apical margin broadly round, vein Sc with many branches, of which reaching anterior margin, R+M+Cu forking at base, apical cells distinctly long. Surface of forewings with sparse granules, area of clavus much denser. Hind tibiae with two lateral spines and seven apical spines, ventral surface groove lognitudinally.</p><!--PageBreak--><p><bold><italic>Male genitalia</italic>.</bold> Pygofer short, with lateral margin angle arced. Genital style subrectangular, with apex abruptly narrow and bending inward, apical margin sharp (<xref ref-type="fig" rid="F3">Fig. 8</xref>). Aedeagus symmetrical; phallobase with base half tubular in lateral view, dorsolateral lobe slender, ventral lobe short; apex of theca with a pair of dorsal processes, of which with some small spines (<xref ref-type="fig" rid="F4">Fig. 9</xref>).</p><!--PageBreak--><!--PageBreak--><p>Other external features see <xref ref-type="table" rid="T1">Table 1</xref>.</p></tp:treatment-sec><tp:treatment-sec sec-type="Distribution"><title>Distribution.</title><p>China (Fujian, Hainan, Yunnan, Guangxi, Hunan, Jiangxi, Guizhou); Vietnam; India; Burma.</p></tp:treatment-sec><tp:treatment-sec sec-type="Material examined"><title>Material examined.</title><p>A form: 2♂♂3♀♀, Guizhou, Guiyang, 4 July 1979, coll. Zizhong Li;18♂♂21♀♀, Guizhou, Guiyang, 5 May 1981, coll. Zizhog Li; 6♂♂10♀♀, Guizhou, Guiyang, 14 June 1983, coll. Zizhong Li; 2♂♂, Guizhou, Luodian, 5 June 1983, coll. Zizhong Li; 1♂2♀♀, Guizhou, Yanhe, Lijiaba, 7 June 2007, coll. Hansong Deng; 1♂, Guizhou, Maolan, Banzhai, 23 October 1998, coll. Xiangsheng Chen. 2♂♂, Guizhou, Daozhen, Xiannvdong, 28 May, 2004, coll. Qirong Liao; 7♂♂2♀♀, Guizhou, Ziyun, Getuhe, 24 June 2006, coll. Qiongzhang Song.</p><p>B form: 1♂, Guangxi, Damingshan, 15 May 2012, coll. Nanan Yang; 4♂♂4♀♀, Guizhou, Yanhe, Maojiacun, 9 June 2007, coll. Zhengguang Zhang; 2♂♂4♀♀, Guizhou, Xingyi, Muka, 17 May 1982, coll. Tandong Long.</p><!--PageBreak--><p>C form: 1♂1♀, Guangxi, Longzhou, 30 May 1997, coll. Maofa Yang; 1♂2♀♀, Guangxi, Daxing, Encheng, 20 June 2012, coll. Weicheng Yang; 1♂9♀♀, Guizhou, Liping, Taipingshan, 16 July 2006, coll. Pei Zhang.</p><p>D form: 1♂1♀, Yunnan, Menglun, 28 July 2012, coll. Weicheng Yang.</p></tp:treatment-sec><tp:treatment-sec sec-type="Disscussion"><title>Disscussion.</title><p>Colour polymorphism of <italic><tp:taxon-name>Cerynia maria</tp:taxon-name></italic> is investigated based on some materials from China, four colour forms are recongnized. The main differences in forewings with red markings or not, and apex of aedeagus dorsal processes bent or straight and number of its apical margin with spines.</p><p>Exploration of the molecular analysis (barcoding) about the species <italic><tp:taxon-name>Cerynia maria</tp:taxon-name></italic> is required but is not done so here because we did not succeed the genes about four colour forms of this species.</p><p>The geograghic distribution of <italic><tp:taxon-name>Cerynia maria</tp:taxon-name></italic> from China indicates that this species is mainly distributed in South China (<xref ref-type="fig" rid="F5">Fig. 10</xref>). From our study materials from China show that three forms (A, B and C) distributed in Guizhou Province, B form and C form distributed in Guangxi Autonomous Region, and only D form found in Yunnan Province. However, it is highly likely that there are undiscovered forms in Fujian, Hainan, Hunan, Jiangxi and others Provinces from China.</p><fig id="F2" position="float" orientation="portrait"><label>Figure 7.</label><caption><p><italic><tp:taxon-name>Cerynia maria</tp:taxon-name></italic> (White, 1846) Colour pattern variations of adult habitus (lateral view), head and thorax (dorsal view), face (ventral view) <bold>A</bold> (Guizhou, Guiyang; Guizhou, Luodian; Guizhou, Yanhe, Lijiaba; Guizhou, Maolan, Banzhai; Guizhou, Daozhen, Xiannvdong; Guizhou, Ziyun, Getuhe) <bold>B</bold> (Guangxi, Damingshan; Guizhou, Yanhe, Maojiacun; Guizhou, Xingyi, Muka) <bold>C</bold> (Guangxi, Longzhou; Guangxi, Daxing, Encheng; Guizhou, Liping, Taipingshan) <bold>D</bold>(Yunnan, Menglun).</p></caption><graphic xmlns:xlink="http://www.w3.org/1999/xlink" xlink:href="zookeys-431-051-g002.jpg" position="float" orientation="portrait" xlink:type="simple"/></fig><fig id="F3" position="float" orientation="portrait"><label>Figure 8.</label><caption><p><italic><tp:taxon-name>Cerynia maria</tp:taxon-name></italic> (White, 1846) Variations of male pygofer, anal segment and genital style, lateral view. <bold>A</bold> (Guizhou, Guiyang; Guizhou, Luodian; Guizhou, Yanhe, Lijiaba; Guizhou, Maolan, Banzhai; Guizhou, Daozhen, Xiannvdong; Guizhou, Ziyun, Getuhe) <bold>B</bold> (Guangxi, Damingshan; Guizhou, Yanhe, Maojiacun; Guizhou, Xingyi, Muka) <bold>C</bold> (Guangxi, Longzhou; Guangxi, Daxing, Encheng; Guizhou, Liping, Taipingshan) <bold>D</bold>(Yunnan, Menglun).</p></caption><graphic xmlns:xlink="http://www.w3.org/1999/xlink" xlink:href="zookeys-431-051-g003.jpg" position="float" orientation="portrait" xlink:type="simple"/></fig><table-wrap id="T1" position="float" orientation="portrait"><label>Table 1.</label><caption><p>Differences variations of <italic><tp:taxon-name>Cerynia maria</tp:taxon-name></italic> (White, 1846).</p></caption><table><tbody><tr><th rowspan="1" colspan="1"/><th rowspan="1" colspan="1">A</th><th rowspan="1" colspan="1">B</th><th rowspan="1" colspan="1">C</th><th rowspan="1" colspan="1">D</th></tr><tr><td rowspan="1" colspan="1">1. Forewings colour</td><td rowspan="1" colspan="1">Pink</td><td rowspan="1" colspan="1">White</td><td rowspan="1" colspan="1">White</td><td rowspan="1" colspan="1">Light green</td></tr><tr><td rowspan="1" colspan="1">2. Near base of forewings with red marking (number)</td><td rowspan="1" colspan="1">2</td><td rowspan="1" colspan="1">0</td><td rowspan="1" colspan="1">1</td><td rowspan="1" colspan="1">1</td></tr><tr><td rowspan="1" colspan="1">3. Ratio width of vertex from base to length in middle line</td><td rowspan="1" colspan="1">1.2</td><td rowspan="1" colspan="1">1.5</td><td rowspan="1" colspan="1">1.3</td><td rowspan="1" colspan="1">1.3</td></tr><tr><td rowspan="1" colspan="1">4. Ratio length of frons in middle line to maximum width</td><td rowspan="1" colspan="1">1.8</td><td rowspan="1" colspan="1">1.6</td><td rowspan="1" colspan="1">1.7</td><td rowspan="1" colspan="1">1.5</td></tr><tr><td rowspan="1" colspan="1">5. Ratio length of frons in middle line to length of clypeus</td><td rowspan="1" colspan="1">0.9</td><td rowspan="1" colspan="1">0.8</td><td rowspan="1" colspan="1">0.9</td><td rowspan="1" colspan="1">0.8</td></tr><tr><td rowspan="1" colspan="1">6. Ratio of mesonotum in middle line to length of pronotum</td><td rowspan="1" colspan="1">2.8</td><td rowspan="1" colspan="1">2.8</td><td rowspan="1" colspan="1">2.9</td><td rowspan="1" colspan="1">2.8</td></tr><tr><td rowspan="1" colspan="1">7. Ratio length of pronotum in middle line to length of vertex</td><td rowspan="1" colspan="1">0.9</td><td rowspan="1" colspan="1">0.9</td><td rowspan="1" colspan="1">1.0</td><td rowspan="1" colspan="1">0.8</td></tr><tr><td rowspan="1" colspan="1">8. Apex of aedeagus dorsal processes</td><td rowspan="1" colspan="1">Bent</td><td rowspan="1" colspan="1">Bent</td><td rowspan="1" colspan="1">Straight</td><td rowspan="1" colspan="1">Straight</td></tr><tr><td rowspan="1" colspan="1">9. Apical margin of aedeagus dorsal processes with spines</td><td rowspan="1" colspan="1">Many</td><td rowspan="1" colspan="1">Many</td><td rowspan="1" colspan="1">Only both sides</td><td rowspan="1" colspan="1">Only both sides</td></tr></tbody></table></table-wrap><fig id="F4" position="float" orientation="portrait"><label>Figure 9.</label><caption><p><italic><tp:taxon-name>Cerynia maria</tp:taxon-name></italic> (White, 1846) Variations of aedeagus, lateral and dorsal views. <bold>A</bold> (Guizhou, Guiyang; Guizhou, Luodian; Guizhou, Yanhe, Lijiaba; Guizhou, Maolan, Banzhai; Guizhou, Daozhen, Xiannvdong; Guizhou, Ziyun, Getuhe) <bold>B</bold> (Guangxi, Damingshan; Guizhou, Yanhe, Maojiacun; Guizhou, Xingyi, Muka) <bold>C</bold> (Guangxi, Longzhou; Guangxi, Daxing, Encheng; Guizhou, Liping, Taipingshan) <bold>D</bold> (Yunnan, Menglun).</p></caption><graphic xmlns:xlink="http://www.w3.org/1999/xlink" xlink:href="zookeys-431-051-g004.jpg" position="float" orientation="portrait" xlink:type="simple"/></fig><fig id="F5" position="float" orientation="portrait"><label>Figure 10.</label><caption><p>Geograghic distribution of <italic><tp:taxon-name>Cerynia maria</tp:taxon-name></italic> (White, 1846) from China. A form (●); B form (■); C form (▲); D form (★); unknown form (◎).</p></caption><graphic xmlns:xlink="http://www.w3.org/1999/xlink" xlink:href="zookeys-431-051-g005.jpg" position="float" orientation="portrait" xlink:type="simple"/></fig><!--PageBreak--></tp:treatment-sec><ref-list><ref id="B2"><mixed-citation xmlns:xlink="http://www.w3.org/1999/xlink" xlink:type="simple"><person-group><name name-style="western"><surname>Chou</surname><given-names>I</given-names></name><name name-style="western"><surname>Lu</surname><given-names>JS</given-names></name><name name-style="western"><surname>Huang</surname><given-names>J</given-names></name><name name-style="western"><surname>Wang</surname><given-names>SZ</given-names></name></person-group> (<year>1985</year>) <source>Economic insect fauna of China. Fasc. 36. Homoptera: Fulgoroidea.</source><publisher-name>Science Press</publisher-name>, <publisher-loc>Beijing, China</publisher-loc>, <size units="page">152 pp</size>. [In Chinese with English summary]</mixed-citation></ref></ref-list></tp:taxon-treatment>
